# Supplementary material for: Genomic Redistribution of Metal-Response Transcription Factor-1 (MTF-1) in Cadmium Resistant Cells
Source: Cells. 2023 Mar 21;12(6):953. doi: 10.3390/cells12060953 (PMC10047149; doi:10.3390/cells12060953)
Supplement: Supplementary file 1 [file cells-12-00953-s001.zip]

Archive with 2 entries (2 files):
- TableS1 - Differentially expressed genes in cadmium resistant cells.xlsx
- TableS2 - Ingenuity pathway analysis upstream regulators.xlsx
