# Supplementary material for: Genomic Redistribution of Metal-Response Transcription Factor-1 (MTF-1) in Cadmium Resistant Cells
Source: Cells. 2023 Mar 21;12(6):953. doi: 10.3390/cells12060953 (PMC10047149; doi:10.3390/cells12060953)
Supplement: Supplementary file 1 [file cells-12-00953-s001.zip › TableS1 - Differentially expressed genes in cadmium resistant cells.xlsx]

## Sheet: upregulated gene list
Geneid	GeneName	log2FoldChange	lfcSE	Wald stat	pvalue	padj
ENSG00000198795	ZNF521	4.57241	0.408028	11.2061	3.80511e-29	7.54021e-25
ENSG00000066056	TIE1	4.88019	0.556026	8.77691	1.68028e-18	1.10988e-14
ENSG00000187193	MT1X	2.86641	0.343426	8.3465	7.03173e-17	3.48352e-13
ENSG00000120337	TNFSF18	2.94781	0.36459	8.0853	6.20139e-16	2.45773e-12
ENSG00000205364	MT1M	5.80923	0.761199	7.63169	2.31696e-14	6.55899e-11
ENSG00000079263	SP140	2.10364	0.294295	7.14806	8.80122e-13	2.18006e-09
ENSG00000183018	SPNS2	2.69972	0.390051	6.92146	4.47013e-12	8.05274e-09
ENSG00000100292	HMOX1	2.4797	0.363973	6.81287	9.56705e-12	1.57984e-08
ENSG00000170961	HAS2	1.79206	0.274004	6.54029	6.14005e-11	9.35933e-08
ENSG00000197632	SERPINB2	4.55323	0.707841	6.43257	1.25467e-10	1.7759e-07
ENSG00000198417	MT1F	2.07121	0.346492	5.97767	2.26355e-09	2.80341e-06
ENSG00000139567	ACVRL1	5.32584	0.89573	5.94581	2.75087e-09	3.20655e-06
ENSG00000197594	ENPP1	1.74482	0.298306	5.84909	4.94263e-09	5.44129e-06
ENSG00000125148	MT2A	2.05684	0.357832	5.74807	9.027e-09	9.41469e-06
ENSG00000151012	SLC7A11	1.86986	0.332539	5.62299	1.87678e-08	1.77096e-05
ENSG00000113578	FGF1	1.80894	0.323328	5.59474	2.2095e-08	1.96051e-05
ENSG00000196611	MMP1	3.75573	0.674139	5.57115	2.53061e-08	2.01261e-05
ENSG00000189056	RELN	3.06615	0.552381	5.55079	2.84381e-08	2.01261e-05
ENSG00000175928	LRRN1	2.60823	0.468395	5.56844	2.57023e-08	2.01261e-05
ENSG00000162840	MT2P1	2.20258	0.396327	5.55749	2.73681e-08	2.01261e-05
ENSG00000123329	ARHGAP9	2.2581	0.408011	5.5344	3.123e-08	2.13398e-05
ENSG00000258808	LINC02310	6.5859	1.21028	5.44164	5.27925e-08	3.19737e-05
ENSG00000101333	PLCB4	3.49484	0.642421	5.44011	5.32465e-08	3.19737e-05
ENSG00000100628	ASB2	1.89313	0.352324	5.37325	7.73285e-08	4.50688e-05
ENSG00000149970	CNKSR2	2.98591	0.570522	5.23364	1.66205e-07	9.14864e-05
ENSG00000169213	RAB3B	3.07996	0.591928	5.20327	1.95817e-07	0.000102113
ENSG00000229563	LINC01204	2.55182	0.502579	5.07745	3.82543e-07	0.000189512
ENSG00000139973	SYT16	4.07791	0.8043	5.07014	3.97532e-07	0.000192134
ENSG00000197279	ZNF165	2.03041	0.402544	5.04395	4.56029e-07	0.000215159
ENSG00000117069	ST6GALNAC5	2.64674	0.530389	4.99019	6.03213e-07	0.000267229
ENSG00000165323	FAT3	1.88191	0.379699	4.95633	7.1838e-07	0.000296571
ENSG00000173110	HSPA6	2.24927	0.470601	4.77957	1.75674e-06	0.000669455
ENSG00000171658	NMRAL2P	2.66794	0.567949	4.6975	2.6336e-06	0.000966433
ENSG00000169715	MT1E	2.24847	0.484634	4.63953	3.49209e-06	0.00119309
ENSG00000115919	KYNU	2.06664	0.447162	4.62168	3.80645e-06	0.00127845
ENSG00000240476	LINC00973	1.39739	0.304019	4.59639	4.29876e-06	0.00139646
ENSG00000267013	LINC01929	3.33534	0.732354	4.55428	5.25663e-06	0.00168009
ENSG00000212724	KRTAP2-3	2.55465	0.563037	4.53727	5.69858e-06	0.00179243
ENSG00000065618	COL17A1	1.52938	0.340587	4.49042	7.10818e-06	0.00220087
ENSG00000130222	GADD45G	3.2025	0.714589	4.4816	7.40871e-06	0.00225863
ENSG00000137968	SLC44A5	2.42318	0.545206	4.44452	8.80886e-06	0.00263507
ENSG00000181577	C6orf223	1.71298	0.385902	4.43889	9.04244e-06	0.00263507
ENSG00000124772	CPNE5	1.70637	0.384336	4.43978	9.00511e-06	0.00263507
ENSG00000103647	CORO2B	1.54579	0.349046	4.42862	9.48376e-06	0.00272363
ENSG00000180176	TH	2.76934	0.626904	4.41748	9.98595e-06	0.00282256
ENSG00000171346	KRT15	1.45425	0.329409	4.41474	1.01131e-05	0.00282256
ENSG00000248383	PCDHAC1	6.99012	1.60255	4.36188	1.28948e-05	0.00340697
ENSG00000182667	NTM	5.69173	1.30877	4.3489	1.36821e-05	0.00356742
ENSG00000168528	SERINC2	1.31286	0.305484	4.29764	1.72625e-05	0.00438557
ENSG00000287774	ENSG00000287774	3.23223	0.754698	4.28281	1.84549e-05	0.00459286
ENSG00000258667	HIF1A-AS2	2.25307	0.532754	4.22909	2.34638e-05	0.00553522
ENSG00000116761	CTH	1.3222	0.313028	4.22388	2.40131e-05	0.00559815
ENSG00000287023	ENSG00000287023	1.475	0.349892	4.21559	2.49121e-05	0.00567422
ENSG00000288928	ENSG00000288928	2.70217	0.64431	4.1939	2.74203e-05	0.00617456
ENSG00000139926	FRMD6	1.01114	0.248372	4.07105	4.68008e-05	0.0103045
ENSG00000111863	ADTRP	2.04242	0.509393	4.00953	6.08408e-05	0.0129637
ENSG00000289609	ENSG00000289609	1.9679	0.494821	3.97699	6.97936e-05	0.0143928
ENSG00000104972	LILRB1	3.50123	0.884171	3.9599	7.49797e-05	0.014858
ENSG00000184156	KCNQ3	2.66831	0.675028	3.95289	7.72121e-05	0.0150003
ENSG00000226835	AC097059.1	2.756	0.716135	3.84844	0.000118872	0.022434
ENSG00000277734	TRAC	1.85244	0.48214	3.84212	0.000121977	0.0225897
ENSG00000259436	AC010247.2	3.08838	0.808431	3.82021	0.000133337	0.0242514
ENSG00000170498	KISS1	1.63249	0.427343	3.8201	0.000133397	0.0242514
ENSG00000105967	TFEC	5.31471	1.39449	3.81123	0.000138276	0.0249098
ENSG00000165124	SVEP1	2.07233	0.54951	3.77124	0.000162435	0.0279898
ENSG00000169994	MYO7B	2.41133	0.643127	3.74938	0.000177269	0.0292731
ENSG00000286839	ENSG00000286839	7.10008	1.90977	3.71778	0.000200984	0.0327504
ENSG00000285108	AC103718.1	1.76549	0.475361	3.714	0.000204008	0.0328668
ENSG00000153292	ADGRF1	2.12634	0.577962	3.67903	0.000234124	0.0359643
ENSG00000196139	AKR1C3	1.15567	0.314351	3.67635	0.000236597	0.0360646
ENSG00000211772	TRBC2	1.39464	0.381154	3.65898	0.000253217	0.0380132
ENSG00000176933	TOB2P1	2.1332	0.583868	3.65357	0.000258622	0.0385327
ENSG00000104970	KIR3DX1	1.93618	0.531145	3.64529	0.00026709	0.0390732
ENSG00000205336	ADGRG1	1.11731	0.308392	3.62303	0.000291176	0.0415104
ENSG00000082397	EPB41L3	5.17903	1.4312	3.61866	0.000296135	0.041594
ENSG00000159871	LYPD5	5.15897	1.42632	3.61698	0.00029806	0.041594
ENSG00000261253	AC137932.2	1.59143	0.440868	3.60976	0.000306481	0.0423031
ENSG00000170367	CST5	5.16731	1.43442	3.60237	0.000315326	0.0430932
ENSG00000204389	HSPA1A	1.03631	0.290494	3.56739	0.000360551	0.0473157
ENSG00000277945	AC107308.1	2.44845	0.686697	3.56554	0.000363108	0.0473378
ENSG00000134548	SPX	4.15467	1.1682	3.55646	0.000375891	0.048023
ENSG00000179300	RTL3	1.47058	0.415214	3.54173	0.000397507	0.0501719
ENSG00000070669	ASNS	1.75869	0.500184	3.51608	0.000437969	0.0539056
ENSG00000173559	NABP1	1.09708	0.312205	3.51397	0.00044146	0.0539998
ENSG00000075673	ATP12A	5.04254	1.43887	3.50451	0.00045745	0.0556125
ENSG00000148926	ADM	1.12358	0.32268	3.48204	0.000497602	0.0590448
ENSG00000170373	CST1	1.87861	0.541556	3.4689	0.00052259	0.061276
ENSG00000249158	PCDHA11	6.88255	1.98719	3.46346	0.000533284	0.0621621
ENSG00000225206	MIR137HG	1.4588	0.42306	3.44821	0.000564308	0.0653937
ENSG00000058866	DGKG	6.82002	1.9882	3.43024	0.000603044	0.0681861
ENSG00000227467	LINC01537	3.0739	0.896076	3.4304	0.000602694	0.0681861
ENSG00000214049	UCA1	1.84198	0.536586	3.43277	0.000597443	0.0681861
ENSG00000231298	LINC00704	1.04757	0.305041	3.43419	0.000594329	0.0681861
ENSG00000211751	TRBC1	2.35272	0.68796	3.41985	0.000626557	0.0693623
ENSG00000028277	POU2F2	1.17679	0.345956	3.40157	0.000669996	0.0729485
ENSG00000271643	AC112220.4	1.10467	0.324519	3.40401	0.000664044	0.0729485
ENSG00000156711	MAPK13	0.858879	0.25246	3.40204	0.00066884	0.0729485
ENSG00000135905	DOCK10	1.69977	0.501102	3.39205	0.000693715	0.0751183
ENSG00000228705	LINC00659	2.22168	0.655749	3.388	0.000704044	0.0755251
ENSG00000251664	PCDHA12	6.71172	1.98399	3.38294	0.000717144	0.0762427
ENSG00000170006	TMEM154	1.05132	0.313132	3.35742	0.00078674	0.0803611
ENSG00000265972	TXNIP	0.807199	0.240374	3.35809	0.000784837	0.0803611
ENSG00000184730	APOBR	3.58338	1.06787	3.35563	0.000791842	0.0804674
ENSG00000226088	AL158839.1	2.39568	0.715441	3.34854	0.000812399	0.0821352
ENSG00000204291	COL15A1	2.55986	0.769083	3.32845	0.000873306	0.0868798
ENSG00000272217	AL645940.1	5.85665	1.76157	3.32468	0.000885207	0.08727
ENSG00000287593	ENSG00000287593	2.68709	0.809181	3.32075	0.00089775	0.0879815
ENSG00000182261	NLRP10	2.29314	0.690779	3.31965	0.000901304	0.0879815
ENSG00000205639	MFSD2B	0.861805	0.259747	3.31786	0.000907096	0.0881128
ENSG00000261175	LINC02188	2.07725	0.630486	3.29469	0.000985317	0.0938704
ENSG00000088387	DOCK9	0.961615	0.292165	3.29134	0.000997114	0.0940896
ENSG00000214282	KRT8P14	2.716	0.825801	3.28893	0.00100569	0.0944494
ENSG00000196954	CASP4	1.1285	0.343483	3.28547	0.00101811	0.0951649
ENSG00000254166	CASC19	2.52651	0.770865	3.2775	0.00104732	0.0961115
ENSG00000163513	TGFBR2	0.854124	0.261252	3.26935	0.00107797	0.0975386
ENSG00000170743	SYT9	4.02346	1.23129	3.26768	0.00108434	0.0976697
ENSG00000144583	MARCH4	1.72058	0.527786	3.25999	0.00111416	0.098563
ENSG00000152377	SPOCK1	1.55478	0.476413	3.26352	0.00110039	0.098563
ENSG00000196878	LAMB3	0.770714	0.23641	3.26007	0.00111383	0.098563

## Sheet: downregulated gene list
Geneid	GeneName	log2FoldChange	lfcSE	Wald stat	pvalue	padj
ENSG00000150556	LYPD6B	-4.40721	0.419883	-10.4963	8.98447e-26	8.90181e-22
ENSG00000047617	ANO2	-3.99457	0.505994	-7.8945	2.9148e-15	9.62661e-12
ENSG00000109255	NMU	-2.29922	0.322552	-7.1282	1.01688e-12	2.23894e-09
ENSG00000169129	AFAP1L2	-1.73526	0.248749	-6.97597	3.0377e-12	6.01951e-09
ENSG00000133321	RARRES3	-1.88405	0.300486	-6.27001	3.61018e-10	4.76929e-07
ENSG00000022556	NLRP2	-2.05149	0.363315	-5.64659	1.63664e-08	1.62158e-05
ENSG00000130881	LRP3	-2.21887	0.396961	-5.58963	2.27552e-08	1.96051e-05
ENSG00000214357	NEURL1B	-1.67073	0.300861	-5.55314	2.80581e-08	2.01261e-05
ENSG00000168056	LTBP3	-1.50476	0.272502	-5.52203	3.35104e-08	2.21348e-05
ENSG00000154930	ACSS1	-1.9109	0.349038	-5.47476	4.38109e-08	2.8005e-05
ENSG00000160932	LY6E	-1.45777	0.275535	-5.29067	1.2187e-07	6.89994e-05
ENSG00000162496	DHRS3	-2.70422	0.518853	-5.21191	1.86908e-07	0.000100102
ENSG00000106348	IMPDH1	-1.27427	0.249696	-5.1033	3.33786e-07	0.000169597
ENSG00000103888	CEMIP	-2.01643	0.402085	-5.01495	5.30481e-07	0.000244465
ENSG00000028137	TNFRSF1B	-1.69467	0.339681	-4.98902	6.06848e-07	0.000267229
ENSG00000076826	CAMSAP3	-3.14901	0.632182	-4.98118	6.31985e-07	0.000272248
ENSG00000132639	SNAP25	-2.80172	0.564327	-4.9647	6.88057e-07	0.000290097
ENSG00000160179	ABCG1	-4.46123	0.913778	-4.88218	1.04921e-06	0.000424309
ENSG00000105472	CLEC11A	-23.1553	4.78545	-4.83869	1.30696e-06	0.000517976
ENSG00000143878	RHOB	-1.31372	0.27273	-4.81691	1.45795e-06	0.000566484
ENSG00000101057	MYBL2	-1.50552	0.319371	-4.71401	2.42885e-06	0.000908116
ENSG00000176490	DIRAS1	-3.17623	0.681935	-4.65766	3.19816e-06	0.00115227
ENSG00000204219	TCEA3	-1.24232	0.267557	-4.6432	3.43052e-06	0.00119309
ENSG00000185630	PBX1	-1.16626	0.251199	-4.64277	3.4377e-06	0.00119309
ENSG00000230487	PSMG3-AS1	-1.79225	0.389909	-4.59658	4.29473e-06	0.00139646
ENSG00000074181	NOTCH3	-1.92548	0.438578	-4.39029	1.13198e-05	0.00311547
ENSG00000115380	EFEMP1	-2.48373	0.568018	-4.37262	1.22765e-05	0.00330221
ENSG00000141540	TTYH2	-2.36936	0.541985	-4.37164	1.23316e-05	0.00330221
ENSG00000265763	ZNF488	-1.46231	0.337145	-4.33733	1.44225e-05	0.00371163
ENSG00000130303	BST2	-1.5659	0.365714	-4.28176	1.8542e-05	0.00459286
ENSG00000118257	NRP2	-2.25428	0.528088	-4.26876	1.96562e-05	0.0047501
ENSG00000165272	AQP3	-1.59796	0.374181	-4.27055	1.94992e-05	0.0047501
ENSG00000074410	CA12	-1.63619	0.385579	-4.24345	2.20113e-05	0.00525514
ENSG00000183111	ARHGEF37	-2.07381	0.491354	-4.22059	2.43662e-05	0.00561442
ENSG00000129038	LOXL1	-1.33406	0.32767	-4.07135	4.67412e-05	0.0103045
ENSG00000205609	EIF3CL	-1.6248	0.399633	-4.06573	4.78827e-05	0.0104268
ENSG00000259560	AC020687.1	-4.35261	1.0732	-4.05571	4.99828e-05	0.0107659
ENSG00000182983	ZNF662	-4.52437	1.13283	-3.99386	6.50075e-05	0.0135599
ENSG00000158220	ESYT3	-1.75896	0.44015	-3.99626	6.43512e-05	0.0135599
ENSG00000105699	LSR	-1.33937	0.336969	-3.97475	7.04534e-05	0.0143928
ENSG00000185745	IFIT1	-1.29597	0.326473	-3.96962	7.19872e-05	0.0145561
ENSG00000102854	MSLN	-1.42148	0.358728	-3.96256	7.41511e-05	0.0148422
ENSG00000162654	GBP4	-1.8164	0.459502	-3.95297	7.71886e-05	0.0150003
ENSG00000088280	ASAP3	-1.06005	0.27052	-3.91858	8.90722e-05	0.0171365
ENSG00000173546	CSPG4	-1.19442	0.310325	-3.84891	0.000118642	0.022434
ENSG00000095739	BAMBI	-1.09827	0.285738	-3.84361	0.000121235	0.0225897
ENSG00000105245	NUMBL	-1.01347	0.267325	-3.79116	0.000149943	0.0267683
ENSG00000162645	GBP2	-0.96485	0.254679	-3.7885	0.000151561	0.0268155
ENSG00000163975	MELTF	-0.939978	0.248383	-3.78439	0.000154089	0.0270214
ENSG00000064886	CHI3L2	-3.49185	0.925452	-3.77313	0.000161212	0.0279898
ENSG00000088992	TESC	-2.83744	0.754216	-3.7621	0.00016849	0.0284386
ENSG00000106789	CORO2A	-1.44516	0.384265	-3.76084	0.000169346	0.0284386
ENSG00000079931	MOXD1	-1.35807	0.360699	-3.7651	0.000166485	0.0284386
ENSG00000180155	LYNX1	-2.84321	0.756887	-3.75645	0.000172342	0.0286986
ENSG00000132563	REEP2	-1.60445	0.431656	-3.71696	0.000201633	0.0327504
ENSG00000158856	DMTN	-2.14211	0.57746	-3.70954	0.000207635	0.0331814
ENSG00000003249	DBNDD1	-1.21833	0.328752	-3.70592	0.000210628	0.0333904
ENSG00000215845	TSTD1	-2.18977	0.591504	-3.70204	0.000213873	0.0336358
ENSG00000187123	LYPD6	-1.40649	0.380168	-3.69964	0.000215902	0.0336875
ENSG00000179348	GATA2	-1.53512	0.415341	-3.69606	0.000218973	0.0338997
ENSG00000183054	RGPD6	-2.90571	0.792152	-3.66811	0.000244346	0.0369615
ENSG00000106538	RARRES2	-1.49112	0.408579	-3.64952	0.000262733	0.0388531
ENSG00000243479	MNX1-AS1	-2.84268	0.780446	-3.64237	0.000270136	0.0390732
ENSG00000012171	SEMA3B	-0.880478	0.241701	-3.64284	0.00026965	0.0390732
ENSG00000006210	CX3CL1	-1.91532	0.528065	-3.62705	0.000286677	0.0411652
ENSG00000105290	APLP1	-1.18075	0.326153	-3.62023	0.000294344	0.041594
ENSG00000153246	PLA2R1	-1.17895	0.326672	-3.60897	0.000307411	0.0423031
ENSG00000166033	HTRA1	-1.71954	0.477761	-3.59917	0.000319238	0.043329
ENSG00000069399	BCL3	-1.07281	0.298787	-3.59054	0.000329995	0.0444843
ENSG00000106211	HSPB1	-1.09486	0.305415	-3.58482	0.000337305	0.0451624
ENSG00000149573	MPZL2	-2.28171	0.63866	-3.57265	0.000353387	0.0469981
ENSG00000117016	RIMS3	-1.84106	0.515842	-3.56904	0.000358287	0.0473157
ENSG00000177706	FAM20C	-1.20205	0.337398	-3.56271	0.000367044	0.0475382
ENSG00000212864	RNF208	-1.10541	0.310876	-3.55579	0.000376843	0.048023
ENSG00000109089	CDR2L	-0.984059	0.276814	-3.55495	0.000378058	0.048023
ENSG00000197943	PLCG2	-1.10101	0.311583	-3.53359	0.000409958	0.051416
ENSG00000135114	OASL	-1.95961	0.556709	-3.52	0.000431548	0.0537834
ENSG00000099864	PALM	-1.20782	0.343504	-3.51616	0.000437836	0.0539056
ENSG00000165757	JCAD	-1.51336	0.432933	-3.4956	0.000473002	0.0568061
ENSG00000138744	NAAA	-1.09349	0.312728	-3.49661	0.000471212	0.0568061
ENSG00000129103	SUMF2	-0.876434	0.251134	-3.4899	0.0004832	0.0576812
ENSG00000115525	ST3GAL5	-1.05606	0.303885	-3.4752	0.000510472	0.0602113
ENSG00000183914	DNAH2	-1.51578	0.442035	-3.42909	0.000605609	0.0681861
ENSG00000106049	HIBADH	-0.854613	0.249478	-3.4256	0.000613448	0.0686784
ENSG00000167779	IGFBP6	-1.15941	0.338729	-3.42284	0.000619702	0.0689888
ENSG00000016391	CHDH	-2.71996	0.802918	-3.38759	0.000705094	0.0755251
ENSG00000104522	TSTA3	-0.837332	0.247582	-3.38204	0.000719489	0.0762427
ENSG00000131094	C1QL1	-1.22416	0.362748	-3.37467	0.000739038	0.0773389
ENSG00000149639	SOGA1	-0.963302	0.285529	-3.37374	0.000741541	0.0773389
ENSG00000125520	SLC2A4RG	-0.858421	0.254416	-3.37408	0.000740631	0.0773389
ENSG00000152229	PSTPIP2	-1.88387	0.558832	-3.37108	0.000748734	0.0776802
ENSG00000142798	HSPG2	-0.979514	0.291528	-3.35992	0.000779637	0.0803611
ENSG00000049283	EPN3	-1.69385	0.507146	-3.33997	0.00083788	0.0842814
ENSG00000107738	VSIR	-1.03233	0.309368	-3.33689	0.000847211	0.0847896
ENSG00000167191	GPRC5B	-1.16734	0.350836	-3.32732	0.000876865	0.0868798
ENSG00000164850	GPER1	-1.13193	0.341457	-3.31501	0.000916386	0.088581
ENSG00000130755	GMFG	-1.61672	0.48945	-3.30313	0.000956111	0.0919723
ENSG00000105711	SCN1B	-1.27771	0.387114	-3.30061	0.000964736	0.0923537
ENSG00000162520	SYNC	-1.74035	0.528558	-3.29263	0.000992546	0.0940896
ENSG00000164100	NDST3	-1.60671	0.489717	-3.28089	0.00103478	0.0960071
ENSG00000134516	DOCK2	-1.04773	0.319397	-3.28034	0.00103681	0.0960071
ENSG00000138131	LOXL4	-1.0746	0.327882	-3.27741	0.00104764	0.0961115
ENSG00000131196	NFATC1	-2.2371	0.683623	-3.27242	0.0010663	0.0969259
ENSG00000148700	ADD3	-0.803769	0.245557	-3.27324	0.00106322	0.0969259
ENSG00000147642	SYBU	-1.02688	0.314924	-3.26071	0.00111135	0.098563
ENSG00000188707	ZBED6CL	-1.8857	0.579326	-3.25498	0.00113399	0.0998716
