# Supplementary material for: Genomic Redistribution of Metal-Response Transcription Factor-1 (MTF-1) in Cadmium Resistant Cells
Source: Cells. 2023 Mar 21;12(6):953. doi: 10.3390/cells12060953 (PMC10047149; doi:10.3390/cells12060953)
Supplement: Supplementary file 1 [file cells-12-00953-s001.zip › TableS2 - Ingenuity pathway analysis upstream regulators.xlsx]

## Sheet: Sheet1
Upstream Regulator	Molecule Type	p-value of overlap	B-H corrected p-value	Target Molecules in Dataset
FOS	transcription regulator	4.6e-08	1.64e-05	AKR1C3,AQP3,CASP4,CTH,GPER1,HAS2,HMOX1,IGFBP6,KRT15,LAMB3,LTBP3,LYPD6,MMP1,MPZL2,MSLN,MT2A,NFATC1,SEMA3B,SERPINB2,TH
WBP2	transcription regulator	1.48e-06	0.000212	ADGRF1,AQP3,CSPG4,CTH,HAS2,KRTAP2-3/KRTAP2-4,RARRES2,RIMS3,SLC7A11
NFKBIA	transcription regulator	4.25e-06	0.000467	BCL3,CASP4,CHI3L2,CX3CL1,GADD45G,GBP2,HMOX1,IGFBP6,LY6E,LYNX1,MMP1,NOTCH3,SERPINB2,SPOCK1,TNFRSF1B
GRHL2	transcription regulator	5.76e-06	0.000532	EFEMP1,MMP1,NOTCH3,NRP2,SEMA3B
SMARCA4	transcription regulator	6.93e-06	0.000583	ADGRG1,ASNS,BAMBI,DGKG,GADD45G,GMFG,IFIT1,KCNQ3,KRT15,MAPK13,MELTF,MMP1,NMRAL2P,NRP2,SEMA3B,SERPINB2,TMEM154,ZBED10P
STAT3	transcription regulator	9.07e-06	0.000701	ADM,BCL3,BST2,CASP4,CX3CL1,GADD45G,GBP2,HAS2,HMOX1,IFIT1,LAMB3,MMP1,NFATC1,NOTCH3,NRP2,NUMBL,OASL,SERPINB2,TNFRSF1B
JUN	transcription regulator	1.32e-05	0.000941	ASNS,BCL3,CASP4,CX3CL1,DOCK9,HMOX1,IGFBP6,KRT15,LAMB3,MMP1,MT2A,NFATC1,RHOB,SERPINB2,TH
PRDM1	transcription regulator	2.59e-05	0.00154	ADGRG1,AQP3,DBNDD1,IFIT1,LILRB1,LRRN1,MT2A,NFATC1,PLAAT4,RELN,TNFRSF1B
ETS2	transcription regulator	2.86e-05	0.00167	FGF1,HMOX1,MMP1,TFEC,TGFBR2,TIE1
GLI1	transcription regulator	3.04e-05	0.00174	ABCG1,AKR1C3,CA12,FGF1,GMFG,GPER1,IGFBP6,KRT15,LAMB3,MT1F,MT1X,MT2A,NEURL1B,PSTPIP2,RHOB
EOMES	transcription regulator	3.65e-05	0.00197	ADM,CEMIP,CST1,FAT3,KCNQ3,NRP2,ZNF521
TP73	transcription regulator	5.32e-05	0.00267	AQP3,CAMSAP3,CASP4,CTH,CX3CL1,DHRS3,GATA2,HSPA1A/HSPA1B,JCAD,MPZL2,NOTCH3,RELN,TH,TNFRSF1B
ZNF410	transcription regulator	6.2e-05	0.00281	MMP1,SERPINB2
ATF3	transcription regulator	0.000127	0.00541	ASNS,CX3CL1,GBP2,GBP4,HSPB1,MMP1,MT2A
SPI1	transcription regulator	0.000156	0.00638	GATA2,IFIT1,LY6E,MMP1,MT1E,MT1F,MT1X,MT2A,OASL,TFEC
CTCF	transcription regulator	0.000195	0.00713	C1QL1,HSPA1A/HSPA1B,MELTF,PCDHA11,PCDHA12,PCDHAC1,SLC7A11
FOSB	transcription regulator	0.000203	0.00724	MMP1,MT2A,SERPINB2,TH
JUNB	transcription regulator	0.000238	0.00819	BCL3,CASP4,HMOX1,KISS1,LAMB3,MMP1,SERPINB2
THRAP3	transcription regulator	0.000251	0.00845	HAS2,RARRES2,TXNIP
TP63	transcription regulator	0.000273	0.00886	ADM,BCL3,BST2,HSPA1A/HSPA1B,HSPG2,HTRA1,IGFBP6,LAMB3,MPZL2,NOTCH3,RELN,SERPINB2,SLC7A11,TGFBR2
CEBPA	transcription regulator	0.000289	0.00927	AKR1C3,ASNS,GATA2,HAS2,HMOX1,MT2A,MYBL2,NFATC1,RARRES2,SERPINB2,SPNS2,UCA1
SP1	transcription regulator	0.000328	0.00998	ACSS1,ACVRL1,ADD3,ASNS,CTH,HAS2,HMOX1,KCNQ3,KISS1,LTBP3,MMP1,MYBL2,SNAP25,TGFBR2
KLF6	transcription regulator	0.000345	0.0104	ACVRL1,ADM,BCL3,CASP4,HMOX1,MSLN,RHOB,SERPINB2,TNFRSF1B
EP300	transcription regulator	0.000358	0.0107	CA12,CORO2B,DHRS3,HMOX1,IGFBP6,MMP1,NABP1,PBX1,SLC7A11,TESC,TGFBR2,TXNIP
TFAP2C	transcription regulator	0.000385	0.0109	CA12,MT1F,MT1X,MT2A,SEMA3B
CITED2	transcription regulator	0.000449	0.0122	ADM,ASAP3,GBP2,GBP4,KYNU,MMP1,OASL,SERPINB2
ETS1	transcription regulator	0.000462	0.0125	CST1,CX3CL1,HMOX1,HSPA1A/HSPA1B,HSPA6,MMP1,SLC7A11,TGFBR2
ERG	transcription regulator	0.000476	0.0126	ADGRG1,DOCK10,DOCK2,EPB41L3,GATA2,MMP1,PSTPIP2,TGFBR2
NOTCH1	transcription regulator	0.000482	0.0126	AQP3,ASB2,GATA2,HMOX1,MMP1,NOTCH3,TGFBR2,TH,TIE1
LMO2	transcription regulator	0.000495	0.0126	ADGRG1,CASP4,GPRC5B,NLRP10,NOTCH3,PBX1,PLCG2,TNFRSF1B,TXNIP
STAT5A	transcription regulator	0.000533	0.0132	ABCG1,AKR1C3,CASP4,CEMIP,GADD45G,LAMB3,PLAAT4,TGFBR2,TXNIP
JUND	transcription regulator	0.000542	0.0134	BCL3,HMOX1,MMP1,SERPINB2,TH
DDIT3	transcription regulator	0.000593	0.0141	ASNS,CASP4,HMOX1,LTBP3,SPOCK1,TXNIP
HOXA9	transcription regulator	0.000625	0.0145	ADD3,ADGRG1,CTH,ENPP1,GATA2,SERINC2,SPNS2
NONO	transcription regulator	0.000669	0.0153	GBP4,IFIT1,LY6E,OASL,SP140,TNFSF18
FOSL1	transcription regulator	0.000706	0.0155	ADM,DOCK9,MMP1,MT2A,SERPINB2
CREB1	transcription regulator	0.000718	0.0157	ADM,FRMD6,GADD45G,HAS2,HMOX1,LYPD6,MMP1,MYBL2,NEURL1B,NRP2,SERINC2,ST6GALNAC5,TH
MYC	transcription regulator	0.000779	0.0165	ABCG1,ACSS1,ADM,ASNS,COL15A1,CSPG4,EFEMP1,GADD45G,GATA2,GBP2,GBP4,HAS2,HMOX1,HSPB1,IFIT1,LAMB3,LRRN1,OASL,RGPD4 (includes others),RHOB,TGFBR2,TXNIP
NFKB1	transcription regulator	0.000816	0.0172	BAMBI,BCL3,CASP4,CX3CL1,HAS2,HMOX1,LAMB3,NFATC1,POU2F2
HSF1	transcription regulator	0.000914	0.0183	BST2,EFEMP1,FGF1,HMOX1,HSPA1A/HSPA1B,HSPB1,PLAAT4,SLC44A5
TRIM33	transcription regulator	0.00091	0.0183	GATA2,TGFBR2
ATF2	transcription regulator	0.000904	0.0183	ASNS,MMP1,MT2A,RHOB,TH
ASCL1	transcription regulator	0.000948	0.0185	GADD45G,NUMBL,RELN,SNAP25,TH
SP110	transcription regulator	0.000941	0.0185	AQP3,BCL3,BST2,IFIT1,RARRES2,TXNIP
PAX3	transcription regulator	0.00103	0.0193	ASNS,BST2,HSPG2,LAMB3,NMU,RARRES2,RHOB
FOSL2	transcription regulator	0.00107	0.0195	KISS1,MMP1,SERPINB2,TH
WT1	transcription regulator	0.0012	0.0209	ASNS,CSPG4,CX3CL1,FGF1,HSPG2,MSLN,MT1X,NOTCH3
FOXR1	transcription regulator	0.00127	0.0213	HSPA1A/HSPA1B,HSPA6
HIC1	transcription regulator	0.00138	0.0227	ANO2,CA12,SLC7A11,SNAP25
NEUROG1	transcription regulator	0.00175	0.0262	ADD3,CEMIP,HAS2,SPOCK1
MECOM	transcription regulator	0.00185	0.0268	GADD45G,GATA2,PBX1
NKX2-3	transcription regulator	0.00192	0.0276	ADM,ASNS,CX3CL1,GBP2,LY6E,MT1M,TNFSF18
GPS2	transcription regulator	0.00206	0.0288	ABCG1,DHRS3,FAM20C,RHOB
STAT1	transcription regulator	0.00218	0.0292	BST2,CASP4,CX3CL1,GBP2,GBP4,HTRA1,IFIT1,LY6E,MMP1,OASL
DLX1	transcription regulator	0.00218	0.0292	CX3CL1,HTRA1,LTBP3,NUMBL
SOX2	transcription regulator	0.00238	0.031	AFAP1L2,C1QL1,DOCK10,EFEMP1,GATA2,GBP4,NAAA,NOTCH3,SLC7A11,TTYH2,ZNF488
LDB1	transcription regulator	0.00252	0.0324	CASP4,GPRC5B,NLRP10,NOTCH3,PBX1,PLCG2,TNFRSF1B,TXNIP
STAT5B	transcription regulator	0.00261	0.0333	ADGRG1,AKR1C3,CASP4,GATA2,LY6E,MOXD1,NRP2,POU2F2,SYBU
GLIS1	transcription regulator	0.00285	0.035	EFEMP1,LOXL1,LOXL4
TARDBP	transcription regulator	0.00296	0.0354	BST2,CSPG4,GBP2,LAMB3,LRRN1
E2F3	transcription regulator	0.00304	0.0362	AKR1C3,CA12,MT1F,MT1X,MYBL2,PLCB4
TFAP2B	transcription regulator	0.00359	0.0393	CX3CL1,KISS1,MT2A
BTG2	transcription regulator	0.00359	0.0393	HMOX1,IGFBP6,MMP1
HSF2	transcription regulator	0.00359	0.0393	HSPA1A/HSPA1B,HSPB1,RELN
CBX5	transcription regulator	0.00363	0.0395	AKR1C3,CEMIP,LAMB3,PLAAT4,TXNIP
ARID1A	transcription regulator	0.00407	0.0426	ACSS1,CSPG4,LSR,MSLN,MYBL2,PLCB4,UCA1
TP53	transcription regulator	0.00415	0.0432	ACSS1,ADD3,AQP3,ASNS,BCL3,CASP4,CX3CL1,GADD45G,HAS2,HMOX1,HSPA1A/HSPA1B,HSPB1,HSPG2,KRT15,MMP1,MPZL2,MYBL2,NMU,NOTCH3,PLAAT4,PSTPIP2,RHOB,SERPINB2,SLC7A11,TCEA3,TGFBR2,TNFRSF1B
MED16	transcription regulator	0.00456	0.0461	MMP1,TGFBR2
